# Supplementary material for: Antivirulence Properties of Kuraridin Against Methicillin-Resistant Staphylococcus aureus (MRSA)
Source: Biomedicines. 2025 Feb 24;13(3):564. doi: 10.3390/biomedicines13030564 (PMC11940505; doi:10.3390/biomedicines13030564)
Supplement: Supplementary file 1 [file biomedicines-13-00564-s001.zip]

Archive with 1 entries (1 files):
- biomedicines-3465937-supplementary.pptx
